# Supplementary material for: Acceptance towards Monkeypox Vaccination: A Systematic Review and Meta-Analysis
Source: Pathogens. 2022 Oct 28;11(11):1248. doi: 10.3390/pathogens11111248 (PMC9697127; doi:10.3390/pathogens11111248)
Supplement: Supplementary file 1 [file pathogens-11-01248-s001.zip]

Archive with 1 entries (1 files):
- pathogens-2001098-supplementry.pdf
